# Supplementary material for: Soluble Expression of Fc-Fused T Cell Receptors Allows Yielding Novel Bispecific T Cell Engagers
Source: Biomedicines. 2021 Jul 8;9(7):790. doi: 10.3390/biomedicines9070790 (PMC8301436; doi:10.3390/biomedicines9070790)
Supplement: Supplementary file 1 [file biomedicines-09-00790-s001.zip]

Archive with 1 entries (1 files):
- biomedicines-1239618-supplementary.pdf
